# Supplementary material for: miR-152-3p Represses the Proliferation of the Thymic Epithelial Cells by Targeting Smad2
Source: Genes (Basel). 2022 Mar 24;13(4):576. doi: 10.3390/genes13040576 (PMC9028272; doi:10.3390/genes13040576)
Supplement: Supplementary file 1 [file genes-13-00576-s001.zip]

Archive with 58 entries (56 files):
- Supplementary Data 1-Effects of overexpression or inhibition of miR-152-3p on cell cycle progression in MTEC1 cells/
- Supplementary Data 1-Effects of overexpression or inhibition of miR-152-3p on cell cycle progression in MTEC1 cells/miR-152-3p-inc1-1.fcs
- Supplementary Data 1-Effects of overexpression or inhibition of miR-152-3p on cell cycle progression in MTEC1 cells/miR-152-3p-inc1-2.fcs
- Supplementary Data 1-Effects of overexpression or inhibition of miR-152-3p on cell cycle progression in MTEC1 cells/miR-152-3p-inc1-3.fcs
- Supplementary Data 1-Effects of overexpression or inhibition of miR-152-3p on cell cycle progression in MTEC1 cells/miR-152-3p-inc2-1.fcs
- Supplementary Data 1-Effects of overexpression or inhibition of miR-152-3p on cell cycle progression in MTEC1 cells/miR-152-3p-inc2-2.fcs
- Supplementary Data 1-Effects of overexpression or inhibition of miR-152-3p on cell cycle progression in MTEC1 cells/miR-152-3p-inc2-3.fcs
- Supplementary Data 1-Effects of overexpression or inhibition of miR-152-3p on cell cycle progression in MTEC1 cells/miR-152-3p-inc3-1.fcs
- Supplementary Data 1-Effects of overexpression or inhibition of miR-152-3p on cell cycle progression in MTEC1 cells/miR-152-3p-inc3-2.fcs
- Supplementary Data 1-Effects of overexpression or inhibition of miR-152-3p on cell cycle progression in MTEC1 cells/miR-152-3p-inc3-3.fcs
- Supplementary Data 1-Effects of overexpression or inhibition of miR-152-3p on cell cycle progression in MTEC1 cells/miR-152-3p-inh1-1.fcs
- Supplementary Data 1-Effects of overexpression or inhibition of miR-152-3p on cell cycle progression in MTEC1 cells/miR-152-3p-inh1-2.fcs
- Supplementary Data 1-Effects of overexpression or inhibition of miR-152-3p on cell cycle progression in MTEC1 cells/miR-152-3p-inh1-3.fcs
- Supplementary Data 1-Effects of overexpression or inhibition of miR-152-3p on cell cycle progression in MTEC1 cells/miR-152-3p-inh2-1.fcs
- Supplementary Data 1-Effects of overexpression or inhibition of miR-152-3p on cell cycle progression in MTEC1 cells/miR-152-3p-inh2-2.fcs
- Supplementary Data 1-Effects of overexpression or inhibition of miR-152-3p on cell cycle progression in MTEC1 cells/miR-152-3p-inh2-3.fcs
- Supplementary Data 1-Effects of overexpression or inhibition of miR-152-3p on cell cycle progression in MTEC1 cells/miR-152-3p-inh3-1.fcs
- Supplementary Data 1-Effects of overexpression or inhibition of miR-152-3p on cell cycle progression in MTEC1 cells/miR-152-3p-inh3-2.fcs
- Supplementary Data 1-Effects of overexpression or inhibition of miR-152-3p on cell cycle progression in MTEC1 cells/miR-152-3p-inh3-3.fcs
- Supplementary Data 1-Effects of overexpression or inhibition of miR-152-3p on cell cycle progression in MTEC1 cells/miR-152-3p-m1-1.fcs
- Supplementary Data 1-Effects of overexpression or inhibition of miR-152-3p on cell cycle progression in MTEC1 cells/miR-152-3p-m1-2.fcs
- Supplementary Data 1-Effects of overexpression or inhibition of miR-152-3p on cell cycle progression in MTEC1 cells/miR-152-3p-m1-3.fcs
- Supplementary Data 1-Effects of overexpression or inhibition of miR-152-3p on cell cycle progression in MTEC1 cells/miR-152-3p-m2-1.fcs
- Supplementary Data 1-Effects of overexpression or inhibition of miR-152-3p on cell cycle progression in MTEC1 cells/miR-152-3p-m2-2.fcs
- Supplementary Data 1-Effects of overexpression or inhibition of miR-152-3p on cell cycle progression in MTEC1 cells/miR-152-3p-m2-3.fcs
- Supplementary Data 1-Effects of overexpression or inhibition of miR-152-3p on cell cycle progression in MTEC1 cells/miR-152-3p-m3-1.fcs
- Supplementary Data 1-Effects of overexpression or inhibition of miR-152-3p on cell cycle progression in MTEC1 cells/miR-152-3p-m3-2.fcs
- Supplementary Data 1-Effects of overexpression or inhibition of miR-152-3p on cell cycle progression in MTEC1 cells/miR-152-3p-m3-3.fcs
- Supplementary Data 1-Effects of overexpression or inhibition of miR-152-3p on cell cycle progression in MTEC1 cells/miR-152-3p-nc1-1.fcs
- Supplementary Data 1-Effects of overexpression or inhibition of miR-152-3p on cell cycle progression in MTEC1 cells/miR-152-3p-nc1-2.fcs
- Supplementary Data 1-Effects of overexpression or inhibition of miR-152-3p on cell cycle progression in MTEC1 cells/miR-152-3p-nc1-3.fcs
- Supplementary Data 1-Effects of overexpression or inhibition of miR-152-3p on cell cycle progression in MTEC1 cells/miR-152-3p-nc2-1.fcs
- Supplementary Data 1-Effects of overexpression or inhibition of miR-152-3p on cell cycle progression in MTEC1 cells/miR-152-3p-nc2-2.fcs
- Supplementary Data 1-Effects of overexpression or inhibition of miR-152-3p on cell cycle progression in MTEC1 cells/miR-152-3p-nc2-3.fcs
- Supplementary Data 1-Effects of overexpression or inhibition of miR-152-3p on cell cycle progression in MTEC1 cells/miR-152-3p-nc3-1.fcs
- Supplementary Data 1-Effects of overexpression or inhibition of miR-152-3p on cell cycle progression in MTEC1 cells/miR-152-3p-nc3-2.fcs
- Supplementary Data 1-Effects of overexpression or inhibition of miR-152-3p on cell cycle progression in MTEC1 cells/miR-152-3p-nc3-3.fcs
- Supplementary Data 2-Effect of silencing Smad2 on cell cycle progression of MTEC1 cells/
- Supplementary Data 2-Effect of silencing Smad2 on cell cycle progression of MTEC1 cells/siNC-1-1.fcs
- Supplementary Data 2-Effect of silencing Smad2 on cell cycle progression of MTEC1 cells/siNC-1-2.fcs
- Supplementary Data 2-Effect of silencing Smad2 on cell cycle progression of MTEC1 cells/siNC-1-3.fcs
- Supplementary Data 2-Effect of silencing Smad2 on cell cycle progression of MTEC1 cells/siNC-2-1.fcs
- Supplementary Data 2-Effect of silencing Smad2 on cell cycle progression of MTEC1 cells/siNC-2-2.fcs
- Supplementary Data 2-Effect of silencing Smad2 on cell cycle progression of MTEC1 cells/siNC-2-3.fcs
- Supplementary Data 2-Effect of silencing Smad2 on cell cycle progression of MTEC1 cells/siNC-3-1.fcs
- Supplementary Data 2-Effect of silencing Smad2 on cell cycle progression of MTEC1 cells/siNC-3-2.fcs
- Supplementary Data 2-Effect of silencing Smad2 on cell cycle progression of MTEC1 cells/siNC-3-3.fcs
- Supplementary Data 2-Effect of silencing Smad2 on cell cycle progression of MTEC1 cells/siSMAD2-1-1.fcs
- Supplementary Data 2-Effect of silencing Smad2 on cell cycle progression of MTEC1 cells/siSMAD2-1-2.fcs
- Supplementary Data 2-Effect of silencing Smad2 on cell cycle progression of MTEC1 cells/siSMAD2-1-3.fcs
- Supplementary Data 2-Effect of silencing Smad2 on cell cycle progression of MTEC1 cells/siSMAD2-2-1.fcs
- Supplementary Data 2-Effect of silencing Smad2 on cell cycle progression of MTEC1 cells/siSMAD2-2-2.fcs
- Supplementary Data 2-Effect of silencing Smad2 on cell cycle progression of MTEC1 cells/siSMAD2-2-3.fcs
- Supplementary Data 2-Effect of silencing Smad2 on cell cycle progression of MTEC1 cells/siSMAD2-3-1.fcs
- Supplementary Data 2-Effect of silencing Smad2 on cell cycle progression of MTEC1 cells/siSMAD2-3-2.fcs
- Supplementary Data 2-Effect of silencing Smad2 on cell cycle progression of MTEC1 cells/siSMAD2-3-3.fcs
- Supplementary Figures.pdf
- Supplementary Tables.xlsx
