# Supplementary material for: miR-152-3p Represses the Proliferation of the Thymic Epithelial Cells by Targeting Smad2
Source: Genes (Basel). 2022 Mar 24;13(4):576. doi: 10.3390/genes13040576 (PMC9028272; doi:10.3390/genes13040576)
Supplement: Supplementary file 1 [file genes-13-00576-s001.zip › Supplementary Tables.xlsx]

## Sheet: Table S1
Table S1. Expression levels of miR-152-3p in sequencing data
miR_name	TEC_1X_RPKM	TEC_3X_RPKM	TEC_1C_RPKM	TEC_3C_RPKM	Thymus_1X_RPKM	Thymus_3X_RPKM	Thymus_1C_RPKM	Thymus_3C_RPKM	Expression level
mmu-miR-152-3p	26470.2	142762	118076	277921	73791.7	102917	86684.9	89318	high
Note: 1 represent 1-month-old; 3 represent 3-month-old. X and C represent male and female mice, respectively.

## Sheet: Table S2
Table S2. List of proliferating cells in the merge picture of mimic-nc group
	Area	Mean	Min	Max
1	0.013	255	255	255
2	0.014	255	255	255
3	0.012	255	255	255
4	0.014	255	255	255
5	0.013	255	255	255
6	0.015	255	255	255
7	0.017	255	255	255
8	0.012	255	255	255
9	0.011	255	255	255
10	0.008	255	255	255
11	0.017	255	255	255
12	0.017	255	255	255
13	0.017	255	255	255
14	0.012	255	255	255
15	0.015	255	255	255
16	0.008	255	255	255
17	0.01	255	255	255
18	0.017	255	255	255
19	0.012	255	255	255
20	0.015	255	255	255
21	0.006	255	255	255
22	0.015	255	255	255
23	0.012	255	255	255
24	0.021	255	255	255
25	0.009	255	255	255
26	0.017	255	255	255
27	0.015	255	255	255
28	0.015	255	255	255
29	0.016	255	255	255
30	0.018	255	255	255
31	0.011	255	255	255
32	0.017	255	255	255
33	0.017	255	255	255
34	0.005	255	255	255
35	0.015	255	255	255
36	0.019	255	255	255
37	0.016	255	255	255
38	0.02	255	255	255
39	0.009	255	255	255
40	0.019	255	255	255
41	0.008	255	255	255
42	0.004	255	255	255
43	0.016	255	255	255
44	0.017	255	255	255
45	0.01	255	255	255
46	0.015	255	255	255
47	0.021	255	255	255
48	0.016	255	255	255
49	0.01	255	255	255
50	0.017	255	255	255
51	0.02	255	255	255
52	0.021	255	255	255
53	0.016	255	255	255
54	0.016	255	255	255
55	0.015	255	255	255
56	0.018	255	255	255
57	0.02	255	255	255
58	0.016	255	255	255
59	0.011	255	255	255
60	0.016	255	255	255
61	0.018	255	255	255
62	0.019	255	255	255
63	0.015	255	255	255
64	0.016	255	255	255
65	0.012	255	255	255
66	0.01	255	255	255
67	0.008	255	255	255
68	0.017	255	255	255
69	0.016	255	255	255
70	0.014	255	255	255
71	0.015	255	255	255
72	0.007	255	255	255
73	0.019	255	255	255
74	0.013	255	255	255
75	0.012	255	255	255
76	0.017	255	255	255
77	0.014	255	255	255
78	0.017	255	255	255
79	0.014	255	255	255
80	0.019	255	255	255
81	0.015	255	255	255
82	0.021	255	255	255
83	0.016	255	255	255
84	0.015	255	255	255
85	0.018	255	255	255
86	0.017	255	255	255
87	0.016	255	255	255
88	0.018	255	255	255
89	0.018	255	255	255
90	0.015	255	255	255
91	0.014	255	255	255
92	0.014	255	255	255
93	0.011	255	255	255
94	0.016	255	255	255
95	0.016	255	255	255
96	0.018	255	255	255
97	0.023	255	255	255
98	0.012	255	255	255
99	0.013	255	255	255
100	0.015	255	255	255
101	0.022	255	255	255
102	0.016	255	255	255
103	0.018	255	255	255
104	0.016	255	255	255
105	0.019	255	255	255
106	0.017	255	255	255
107	0.011	255	255	255
108	0.017	255	255	255
109	0.016	255	255	255
110	0.023	255	255	255
111	0.019	255	255	255
112	0.01	255	255	255
113	0.015	255	255	255
114	0.014	255	255	255
115	0.013	255	255	255
116	0.015	255	255	255
117	0.017	255	255	255
118	0.02	255	255	255
119	0.015	255	255	255
120	0.017	255	255	255
121	0.018	255	255	255
122	0.019	255	255	255
123	0.02	255	255	255
124	0.008	255	255	255
125	0.016	255	255	255
126	0.017	255	255	255
127	0.018	255	255	255
128	0.017	255	255	255
129	0.018	255	255	255
130	0.016	255	255	255
131	0.015	255	255	255
132	0.014	255	255	255
133	0.021	255	255	255
134	0.015	255	255	255
135	0.016	255	255	255
136	0.019	255	255	255
137	0.016	255	255	255
138	0.016	255	255	255
139	0.014	255	255	255
140	0.016	255	255	255
141	0.018	255	255	255
142	0.016	255	255	255
143	0.013	255	255	255
144	0.016	255	255	255
145	0.016	255	255	255
146	0.017	255	255	255
147	0.016	255	255	255
148	0.012	255	255	255
149	0.015	255	255	255
150	0.015	255	255	255
151	0.008	255	255	255
152	0.017	255	255	255
153	0.016	255	255	255
154	0.019	255	255	255
155	0.015	255	255	255
156	0.016	255	255	255
157	0.013	255	255	255
158	0.029	255	255	255
159	0.018	255	255	255
160	0.01	255	255	255
161	0.011	255	255	255
162	0.015	255	255	255
163	0.015	255	255	255
164	0.012	255	255	255
165	0.027	255	255	255
166	0.012	255	255	255
167	0.011	255	255	255
168	0.013	255	255	255
169	0.015	255	255	255
170	0.016	255	255	255
171	0.01	255	255	255
172	0.012	255	255	255
173	0.013	255	255	255
174	0.013	255	255	255
175	0.015	255	255	255
176	0.017	255	255	255
177	0.014	255	255	255
178	0.011	255	255	255
179	0.013	255	255	255
180	0.008	255	255	255
181	0.017	255	255	255
182	0.006	255	255	255
183	0.015	255	255	255
184	0.024	255	255	255
185	0.01	255	255	255
186	0.011	255	255	255
187	0.008	255	255	255
188	0.014	255	255	255
189	0.015	255	255	255
190	0.013	255	255	255
191	0.015	255	255	255
192	0.021	255	255	255
193	0.015	255	255	255
194	0.013	255	255	255
195	0.011	255	255	255
196	0.016	255	255	255
197	0.014	255	255	255
198	0.015	255	255	255
199	0.015	255	255	255
200	0.013	255	255	255
201	0.009	255	255	255
202	0.012	255	255	255
203	0.014	255	255	255
204	0.01	255	255	255
205	0.015	255	255	255
206	0.015	255	255	255
207	0.014	255	255	255
208	0.012	255	255	255
209	0.011	255	255	255
210	0.012	255	255	255
211	0.008	255	255	255
212	0.015	255	255	255
213	0.015	255	255	255
214	0.007	255	255	255
215	0.006	255	255	255
216	0.013	255	255	255
217	0.016	255	255	255
218	0.012	255	255	255
219	0.014	255	255	255
220	0.004	255	255	255
221	0.016	255	255	255
222	0.018	255	255	255
223	0.015	255	255	255
224	0.004	255	255	255
225	0.01	255	255	255
226	0.005	255	255	255
227	0.011	255	255	255
228	0.015	255	255	255
229	0.033	255	255	255
230	0.013	255	255	255
231	0.017	255	255	255

## Sheet: Table S3
Table S3. List of proliferating cells in the merge picture of miR-152-3p mimic group
	Area	Mean	Min	Max
1	0.004	255	255	255
2	0.012	255	255	255
3	0.013	255	255	255
4	0.01	255	255	255
5	0.02	255	255	255
6	0.008	255	255	255
7	0.012	255	255	255
8	0.012	255	255	255
9	0.005	255	255	255
10	0.008	255	255	255
11	0.014	255	255	255
12	0.012	255	255	255
13	0.005	255	255	255
14	0.009	255	255	255
15	0.01	255	255	255
16	0.012	255	255	255
17	0.015	255	255	255
18	0.015	255	255	255
19	0.01	255	255	255
20	0.01	255	255	255
21	0.015	255	255	255
22	0.012	255	255	255
23	0.01	255	255	255
24	0.015	255	255	255
25	0.012	255	255	255
26	0.016	255	255	255
27	0.013	255	255	255
28	0.013	255	255	255
29	0.014	255	255	255
30	0.014	255	255	255
31	0.009	255	255	255
32	0.015	255	255	255
33	0.013	255	255	255
34	0.012	255	255	255
35	0.015	255	255	255
36	0.013	255	255	255
37	0.014	255	255	255
38	0.016	255	255	255
39	0.013	255	255	255
40	0.015	255	255	255
41	0.016	255	255	255
42	0.013	255	255	255
43	0.015	255	255	255
44	0.01	255	255	255
45	0.012	255	255	255
46	0.011	255	255	255
47	0.013	255	255	255
48	0.006	255	255	255
49	0.012	255	255	255
50	0.015	255	255	255
51	0.016	255	255	255
52	0.016	255	255	255
53	0.013	255	255	255
54	0.008	255	255	255
55	0.017	255	255	255
56	0.017	255	255	255
57	0.018	255	255	255
58	0.007	255	255	255
59	0.015	255	255	255
60	0.012	255	255	255
61	0.012	255	255	255
62	0.008	255	255	255
63	0.015	255	255	255
64	0.008	255	255	255
65	0.013	255	255	255
66	0.013	255	255	255
67	0.012	255	255	255
68	0.011	255	255	255
69	0.013	255	255	255
70	0.005	255	255	255
71	0.013	255	255	255
72	0.013	255	255	255
73	0.011	255	255	255
74	0.014	255	255	255
75	0.013	255	255	255
76	0.015	255	255	255
77	0.011	255	255	255
78	0.008	255	255	255
79	0.012	255	255	255
80	0.014	255	255	255
81	0.012	255	255	255
82	0.016	255	255	255
83	0.015	255	255	255
84	0.014	255	255	255
85	0.014	255	255	255
86	0.045	255	255	255
87	0.017	255	255	255

## Sheet: Table S4
Table S4. List of proliferating cells in the merge picture of inhibitor-nc group
	Area	Mean	Min	Max
1	0.012	255	255	255
2	0.013	255	255	255
3	0.013	255	255	255
4	0.011	255	255	255
5	0.012	255	255	255
6	0.014	255	255	255
7	0.01	255	255	255
8	0.004	255	255	255
9	0.01	255	255	255
10	0.014	255	255	255
11	0.006	255	255	255
12	0.013	255	255	255
13	0.013	255	255	255
14	0.013	255	255	255
15	0.015	255	255	255
16	0.013	255	255	255
17	0.007	255	255	255
18	0.011	255	255	255
19	0.007	255	255	255
20	0.014	255	255	255
21	0.012	255	255	255
22	0.016	255	255	255
23	0.011	255	255	255
24	0.012	255	255	255
25	0.016	255	255	255
26	0.016	255	255	255
27	0.012	255	255	255
28	0.015	255	255	255
29	0.015	255	255	255
30	0.014	255	255	255
31	0.007	255	255	255
32	0.015	255	255	255
33	0.011	255	255	255
34	0.01	255	255	255
35	0.015	255	255	255
36	0.01	255	255	255
37	0.014	255	255	255
38	0.018	255	255	255
39	0.012	255	255	255
40	0.014	255	255	255
41	0.016	255	255	255
42	0.019	255	255	255
43	0.015	255	255	255
44	0.004	255	255	255
45	0.018	255	255	255
46	0.013	255	255	255
47	0.014	255	255	255
48	0.015	255	255	255
49	0.015	255	255	255
50	0.016	255	255	255
51	0.009	255	255	255
52	0.014	255	255	255
53	0.016	255	255	255
54	0.015	255	255	255
55	0.013	255	255	255
56	0.016	255	255	255
57	0.013	255	255	255
58	0.015	255	255	255
59	0.007	255	255	255
60	0.009	255	255	255
61	0.016	255	255	255
62	0.016	255	255	255
63	0.012	255	255	255
64	0.013	255	255	255
65	0.012	255	255	255
66	0.016	255	255	255
67	0.017	255	255	255
68	0.011	255	255	255
69	0.016	255	255	255
70	0.017	255	255	255
71	0.016	255	255	255
72	0.012	255	255	255
73	0.017	255	255	255
74	0.009	255	255	255
75	0.018	255	255	255
76	0.011	255	255	255
77	0.008	255	255	255
78	0.018	255	255	255
79	0.019	255	255	255
80	0.017	255	255	255
81	0.013	255	255	255
82	0.012	255	255	255
83	0.02	255	255	255
84	0.009	255	255	255
85	0.01	255	255	255
86	0.015	255	255	255
87	0.012	255	255	255
88	0.02	255	255	255
89	0.019	255	255	255
90	0.022	255	255	255
91	0.012	255	255	255
92	0.014	255	255	255
93	0.01	255	255	255
94	0.011	255	255	255
95	0.014	255	255	255
96	0.015	255	255	255
97	0.017	255	255	255
98	0.012	255	255	255
99	0.014	255	255	255
100	0.009	255	255	255
101	0.016	255	255	255
102	0.01	255	255	255
103	0.019	255	255	255
104	0.015	255	255	255
105	0.006	255	255	255
106	0.009	255	255	255
107	0.012	255	255	255
108	0.016	255	255	255
109	0.005	255	255	255
110	0.017	255	255	255
111	0.019	255	255	255
112	0.014	255	255	255
113	0.014	255	255	255
114	0.017	255	255	255
115	0.016	255	255	255
116	0.009	255	255	255
117	0.013	255	255	255
118	0.013	255	255	255
119	0.011	255	255	255
120	0.013	255	255	255
121	0.015	255	255	255
122	0.016	255	255	255
123	0.018	255	255	255
124	0.014	255	255	255
125	0.016	255	255	255
126	0.014	255	255	255
127	0.019	255	255	255
128	0.019	255	255	255
129	0.012	255	255	255
130	0.016	255	255	255
131	0.006	255	255	255
132	0.013	255	255	255
133	0.015	255	255	255
134	0.016	255	255	255
135	0.01	255	255	255
136	0.014	255	255	255
137	0.015	255	255	255
138	0.013	255	255	255
139	0.008	255	255	255
140	0.015	255	255	255
141	0.013	255	255	255
142	0.014	255	255	255
143	0.011	255	255	255
144	0.017	255	255	255
145	0.017	255	255	255
146	0.008	255	255	255
147	0.016	255	255	255
148	0.011	255	255	255
149	0.015	255	255	255
150	0.016	255	255	255
151	0.011	255	255	255
152	0.014	255	255	255
153	0.014	255	255	255
154	0.013	255	255	255
155	0.012	255	255	255
156	0.016	255	255	255
157	0.006	255	255	255
158	0.012	255	255	255
159	0.011	255	255	255
160	0.004	255	255	255
161	0.012	255	255	255
162	0.006	255	255	255
163	0.013	255	255	255
164	0.014	255	255	255
165	0.013	255	255	255
166	0.015	255	255	255
167	0.006	255	255	255
168	0.005	255	255	255
169	0.014	255	255	255
170	0.005	255	255	255
171	0.011	255	255	255
172	0.01	255	255	255
173	0.011	255	255	255
174	0.012	255	255	255
175	0.013	255	255	255
176	0.004	255	255	255
177	0.013	255	255	255
178	0.011	255	255	255
179	0.011	255	255	255
180	0.015	255	255	255
181	0.013	255	255	255
182	0.014	255	255	255
183	0.013	255	255	255
184	0.009	255	255	255
185	0.007	255	255	255
186	0.014	255	255	255
187	0.012	255	255	255
188	0.011	255	255	255
189	0.01	255	255	255
190	0.017	255	255	255
191	0.009	255	255	255
192	0.013	255	255	255
193	0.01	255	255	255
194	0.008	255	255	255
195	0.012	255	255	255
196	0.015	255	255	255
197	0.007	255	255	255
198	0.011	255	255	255
199	0.015	255	255	255
200	0.011	255	255	255
201	0.013	255	255	255
202	0.012	255	255	255
203	0.014	255	255	255
204	0.011	255	255	255
205	0.009	255	255	255
206	0.013	255	255	255
207	0.011	255	255	255
208	0.014	255	255	255
209	0.011	255	255	255
210	0.008	255	255	255
211	0.009	255	255	255
212	0.01	255	255	255
213	0.014	255	255	255
214	0.011	255	255	255
215	0.013	255	255	255
216	0.009	255	255	255
217	0.01	255	255	255
218	0.015	255	255	255
219	0.013	255	255	255
220	0.008	255	255	255
221	0.007	255	255	255
222	0.014	255	255	255
223	0.01	255	255	255
224	0.011	255	255	255
225	0.004	255	255	255
226	0.016	255	255	255
227	0.016	255	255	255
228	0.011	255	255	255
229	0.011	255	255	255
230	0.013	255	255	255
231	0.009	255	255	255
232	0.013	255	255	255
233	0.012	255	255	255
234	0.013	255	255	255
235	0.009	255	255	255
236	0.015	255	255	255
237	0.007	255	255	255
238	0.027	255	255	255
239	0.014	255	255	255
240	0.013	255	255	255
241	0.012	255	255	255
242	0.011	255	255	255
243	0.006	255	255	255
244	0.012	255	255	255
245	0.015	255	255	255
246	0.01	255	255	255

## Sheet: Table S5
Table S5. List of proliferating cells in the merge picture of miR-152-3p inhibitor group
	Area	Mean	Min	Max
1	0.017	255	255	255
2	0.009	255	255	255
3	0.013	255	255	255
4	0.012	255	255	255
5	0.015	255	255	255
6	0.013	255	255	255
7	0.017	255	255	255
8	0.014	255	255	255
9	0.014	255	255	255
10	0.013	255	255	255
11	0.015	255	255	255
12	0.014	255	255	255
13	0.017	255	255	255
14	0.014	255	255	255
15	0.014	255	255	255
16	0.016	255	255	255
17	0.017	255	255	255
18	0.014	255	255	255
19	0.012	255	255	255
20	0.013	255	255	255
21	0.013	255	255	255
22	0.008	255	255	255
23	0.016	255	255	255
24	0.015	255	255	255
25	0.016	255	255	255
26	0.013	255	255	255
27	0.015	255	255	255
28	0.017	255	255	255
29	0.019	255	255	255
30	0.016	255	255	255
31	0.016	255	255	255
32	0.015	255	255	255
33	0.015	255	255	255
34	0.017	255	255	255
35	0.016	255	255	255
36	0.016	255	255	255
37	0.016	255	255	255
38	0.017	255	255	255
39	0.015	255	255	255
40	0.015	255	255	255
41	0.016	255	255	255
42	0.018	255	255	255
43	0.015	255	255	255
44	0.017	255	255	255
45	0.014	255	255	255
46	0.014	255	255	255
47	0.019	255	255	255
48	0.013	255	255	255
49	0.017	255	255	255
50	0.016	255	255	255
51	0.016	255	255	255
52	0.017	255	255	255
53	0.014	255	255	255
54	0.015	255	255	255
55	0.011	255	255	255
56	0.015	255	255	255
57	0.004	255	255	255
58	0.005	255	255	255
59	0.013	255	255	255
60	0.018	255	255	255
61	0.029	255	255	255
62	0.018	255	255	255
63	0.015	255	255	255
64	0.013	255	255	255
65	0.012	255	255	255
66	0.015	255	255	255
67	0.017	255	255	255
68	0.01	255	255	255
69	0.019	255	255	255
70	0.016	255	255	255
71	0.007	255	255	255
72	0.019	255	255	255
73	0.015	255	255	255
74	0.014	255	255	255
75	0.013	255	255	255
76	0.01	255	255	255
77	0.014	255	255	255
78	0.005	255	255	255
79	0.016	255	255	255
80	0.011	255	255	255
81	0.006	255	255	255
82	0.015	255	255	255
83	0.018	255	255	255
84	0.015	255	255	255
85	0.017	255	255	255
86	0.017	255	255	255
87	0.02	255	255	255
88	0.016	255	255	255
89	0.019	255	255	255
90	0.017	255	255	255
91	0.017	255	255	255
92	0.015	255	255	255
93	0.018	255	255	255
94	0.006	255	255	255
95	0.014	255	255	255
96	0.018	255	255	255
97	0.021	255	255	255
98	0.017	255	255	255
99	0.019	255	255	255
100	0.018	255	255	255
101	0.018	255	255	255
102	0.02	255	255	255
103	0.019	255	255	255
104	0.014	255	255	255
105	0.017	255	255	255
106	0.019	255	255	255
107	0.014	255	255	255
108	0.013	255	255	255
109	0.021	255	255	255
110	0.013	255	255	255
111	0.005	255	255	255
112	0.017	255	255	255
113	0.015	255	255	255
114	0.02	255	255	255
115	0.006	255	255	255
116	0.016	255	255	255
117	0.019	255	255	255
118	0.065	255	255	255
119	0.018	255	255	255
120	0.011	255	255	255
121	0.014	255	255	255
122	0.024	255	255	255
123	0.011	255	255	255
124	0.02	255	255	255
125	0.02	255	255	255
126	0.012	255	255	255
127	0.014	255	255	255
128	0.012	255	255	255
129	0.017	255	255	255
130	0.013	255	255	255
131	0.019	255	255	255
132	0.016	255	255	255
133	0.021	255	255	255
134	0.014	255	255	255
135	0.004	255	255	255
136	0.031	255	255	255
137	0.013	255	255	255
138	0.006	255	255	255
139	0.018	255	255	255
140	0.02	255	255	255
141	0.016	255	255	255
142	0.017	255	255	255
143	0.017	255	255	255
144	0.019	255	255	255
145	0.019	255	255	255
146	0.019	255	255	255
147	0.011	255	255	255
148	0.02	255	255	255
149	0.015	255	255	255
150	0.015	255	255	255
151	0.013	255	255	255
152	0.017	255	255	255
153	0.019	255	255	255
154	0.008	255	255	255
155	0.015	255	255	255
156	0.015	255	255	255
157	0.017	255	255	255
158	0.017	255	255	255
159	0.019	255	255	255
160	0.017	255	255	255
161	0.02	255	255	255
162	0.017	255	255	255
163	0.014	255	255	255
164	0.018	255	255	255
165	0.016	255	255	255
166	0.019	255	255	255
167	0.017	255	255	255
168	0.009	255	255	255
169	0.016	255	255	255
170	0.016	255	255	255
171	0.011	255	255	255
172	0.011	255	255	255
173	0.019	255	255	255
174	0.018	255	255	255
175	0.01	255	255	255
176	0.016	255	255	255
177	0.014	255	255	255
178	0.019	255	255	255
179	0.018	255	255	255
180	0.012	255	255	255
181	0.018	255	255	255
182	0.012	255	255	255
183	0.017	255	255	255
184	0.015	255	255	255
185	0.016	255	255	255
186	0.017	255	255	255
187	0.016	255	255	255
188	0.012	255	255	255
189	0.014	255	255	255
190	0.015	255	255	255
191	0.016	255	255	255
192	0.017	255	255	255
193	0.02	255	255	255
194	0.017	255	255	255
195	0.013	255	255	255
196	0.018	255	255	255
197	0.016	255	255	255
198	0.013	255	255	255
199	0.011	255	255	255
200	0.015	255	255	255
201	0.017	255	255	255
202	0.01	255	255	255
203	0.013	255	255	255
204	0.012	255	255	255
205	0.015	255	255	255
206	0.009	255	255	255
207	0.014	255	255	255
208	0.019	255	255	255
209	0.014	255	255	255
210	0.014	255	255	255
211	0.017	255	255	255
212	0.014	255	255	255
213	0.016	255	255	255
214	0.012	255	255	255
215	0.016	255	255	255
216	0.015	255	255	255
217	0.01	255	255	255
218	0.005	255	255	255
219	0.015	255	255	255
220	0.018	255	255	255
221	0.018	255	255	255
222	0.02	255	255	255
223	0.014	255	255	255
224	0.013	255	255	255
225	0.009	255	255	255
226	0.012	255	255	255
227	0.013	255	255	255
228	0.015	255	255	255
229	0.01	255	255	255
230	0.014	255	255	255
231	0.014	255	255	255
232	0.016	255	255	255
233	0.016	255	255	255
234	0.006	255	255	255
235	0.015	255	255	255
236	0.012	255	255	255
237	0.021	255	255	255
238	0.005	255	255	255
239	0.01	255	255	255
240	0.009	255	255	255
241	0.017	255	255	255
242	0.018	255	255	255
243	0.014	255	255	255
244	0.008	255	255	255
245	0.017	255	255	255
246	0.016	255	255	255
247	0.018	255	255	255
248	0.014	255	255	255
249	0.018	255	255	255
250	0.021	255	255	255
251	0.014	255	255	255
252	0.01	255	255	255
253	0.014	255	255	255
254	0.017	255	255	255
255	0.015	255	255	255
256	0.013	255	255	255
257	0.018	255	255	255
258	0.015	255	255	255
259	0.018	255	255	255
260	0.01	255	255	255
261	0.018	255	255	255
262	0.016	255	255	255
263	0.009	255	255	255
264	0.016	255	255	255
265	0.027	255	255	255
266	0.009	255	255	255
267	0.006	255	255	255
268	0.019	255	255	255
269	0.018	255	255	255
270	0.017	255	255	255
271	0.03	255	255	255
272	0.005	255	255	255
273	0.017	255	255	255
274	0.006	255	255	255
275	0.018	255	255	255
276	0.013	255	255	255
277	0.014	255	255	255
278	0.015	255	255	255
279	0.014	255	255	255
280	0.014	255	255	255
281	0.015	255	255	255
282	0.018	255	255	255
283	0.015	255	255	255
284	0.012	255	255	255
285	0.018	255	255	255
286	0.011	255	255	255
287	0.018	255	255	255
288	0.008	255	255	255
289	0.017	255	255	255
290	0.018	255	255	255
291	0.016	255	255	255
292	0.013	255	255	255
293	0.01	255	255	255
294	0.005	255	255	255
295	0.011	255	255	255
296	0.017	255	255	255
297	0.015	255	255	255
298	0.012	255	255	255
299	0.021	255	255	255
300	0.014	255	255	255
301	0.014	255	255	255
302	0.013	255	255	255
303	0.014	255	255	255
304	0.018	255	255	255
305	0.016	255	255	255
306	0.017	255	255	255
307	0.017	255	255	255
308	0.017	255	255	255
309	0.015	255	255	255
310	0.015	255	255	255
311	0.017	255	255	255
312	0.014	255	255	255

## Sheet: Table S6
Table S6. Summary of the number of proliferating cells in each group
Slice	Count	Total Area	Average Size	%Area	Mean
mimic-nc.tif	231	3.395	0.015	6.697	255
mimic.tif	87	1.113	0.013	2.196	255
inhibitor-nc.tif	246	3.117	0.013	6.15	255
inhibitor.tif	312	4.717	0.015	9.304	255
